# Supplementary material for: Stressors, manifestations and course of COVID-19 related distress among public sector nurses and midwives during the COVID-19 pandemic first year in Tasmania, Australia
Source: PLoS One. 2022 Aug 9;17(8):e0271824. doi: 10.1371/journal.pone.0271824 (PMC9362919; doi:10.1371/journal.pone.0271824)
Supplement: S2 File — (ZIP) [file pone.0271824.s002.zip]

Archive with 35 entries (35 files):
- Age2_GAD7_V3.3_040522.tif
- Age2_IESR22_V3.3_040522.tif
- Age2_ISI7_V3.3_040522.tif
- Age2_PHQ9_V3.3_040522.tif
- ConPPE_GAD7_V3.3_040522.tif
- ConPPE_IESR22_V3.3_040522.tif
- ConPPE_ISI7_V3.3_040522.tif
- ConPPE_PHQ9_V3.3_040522.tif
- Educ1_GAD7_V3.3_040522.tif
- Educ1_IESR22_V3.3_040522.tif
- Educ1_ISI7_V3.3_040522.tif
- Educ1_PHQ9_V3.3_040522.tif
- ExpCv_Any2_GAD7_V3.3_040522.tif
- ExpCv_Any2_IESR22_V3.3_040522.tif
- ExpCv_Any2_ISI7_V3.3_040522.tif
- ExpCv_Any2_PHQ9_V3.3_040522.tif
- FnSN13_ISI7_V3.3_040522.tif
- FnSN14_GAD7_V3.3_040522.tif
- FnSN14_IESR22_V3.3_040522.tif
- FnSN14_PHQ9_V3.3_040522.tif
- HFSN11_GAD7_V3.3_040522.tif
- HFSN11_IESR22_V3.3_040522.tif
- HFSN11_ISI7_V3.3_040522.tif
- HFSN11_PHQ9_V3.3_040522.tif
- InAdInfo23_GAD7_V3.3_040522.tif
- InAdInfo23_IESR22_V3.3_040522.tif
- InAdInfo23_ISI7_V3.3_040522.tif
- InAdInfo23_PHQ9_V3.3_040522.tif
- STeam27_GAD7_V3.3_040522.tif
- STeam27_IESR22_V3.3_040522.tif
- STeam27_IESR22_V3.4_040522.tif
- STeam27_ISI7_V3.3_040522.tif
- STeam27_ISI7_V3.4_050522.tif
- STeam27_PHQ9_V3.3_040522.tif
- Time_Respond_Histogram1_010522.tif
